# Supplementary material for: An Exploratory Study of the Potential of Online Counseling for University Students by a Human-Operated Avatar Counselor
Source: Healthcare (Basel). 2024 Jun 27;12(13):1287. doi: 10.3390/healthcare12131287 (PMC11241672; doi:10.3390/healthcare12131287)
Supplement: Supplementary file 1 [file healthcare-12-01287-s001.zip]

Archive with 1 entries (1 files):
- healthcare-3051871-supplementary.xlsx
