# Supplementary material for: An Exploratory Study of the Potential of Online Counseling for University Students by a Human-Operated Avatar Counselor
Source: Healthcare (Basel). 2024 Jun 27;12(13):1287. doi: 10.3390/healthcare12131287 (PMC11241672; doi:10.3390/healthcare12131287)
Supplement: Supplementary file 1 [file healthcare-12-01287-s001.zip › healthcare-3051871-supplementary.xlsx]

## Sheet: t3_cor
		1	2	3	5	6	7	8	9	10	11	12	13	14	15	16	17	18	19	20	21	22	23	24	25	26	27	28	29	30	31	32	33	34	35	36	37
1	age	-
2	gender: women	0.06	-
3	major: technology	-0.65**	-0.11	-
5	avatar: other	0.24	-0.11	0.17	-
6	avatar: watch	-0.07	0.01	0.23	-0.2	-
7	TIP: extraversion	0.02	-0.21	-0.14	-0.13	-0.26	-
8	TIP: agreeableness	-0.24	-0.02	0	0.06	0.02	-0.07	-
9	TIP: conscientiousness	-0.28	-0.37	0.1	0.09	-0.12	-0.01	0.24	-
10	TIP: neuroticism	-0.01	0.09	0.35	0.17	0.43*	-0.36	-0.35	-0.23	-
11	TIP: openness	0.19	-0.06	-0.05	0.04	-0.1	0.03	-0.15	-0.13	-0.07	-
12	AQ: total	0.1	-0.14	0.1	0.29	0.16	-0.39	-0.02	0.11	0.32	0.09	-
13	AQ: social	0.12	-0.01	-0.04	0.24	0.05	-0.46*	0.07	0.17	0.13	-0.11	0.56**	-
14	AQ: shifting	0.05	0.05	0.11	0.3	0.12	-0.15	0.14	0.16	0.25	-0.08	0.49*	0.42*	-
15	AQ: detail	-0.18	-0.36	0.2	0.05	-0.02	0.1	0.05	0.18	-0.02	0.25	0.05	-0.29	-0.06	-
16	AQ: communication	0.14	-0.02	0.09	0.24	0.33	-0.37	-0.14	-0.14	0.48*	-0.02	0.68**	0.41*	0.31	-0.1	-
17	AQ: imagination	0.09	-0.38	0.04	0.26	-0.09	0.02	-0.25	0.04	0.06	0.33	0.37	0.01	-0.12	0.22	0.32	-
18	GAD-7	0.16	-0.12	0.09	0.06	0.42*	-0.11	-0.03	0.01	0.31	-0.06	0.25	0.12	0.37	0.12	0.19	-0.06	-
19	LSAS: total	0.06	0.23	0.1	-0.02	0.52**	-0.5*	0.07	-0.14	0.44*	-0.23	0.21	0.24	0.33	-0.25	0.35	-0.25	0.38	-
20	LSAS: performance	-0.03	0.16	0.21	0.02	0.55**	-0.44*	0.07	-0.14	0.5*	-0.28	0.23	0.2	0.36	-0.19	0.39	-0.2	0.39	0.87**	-
21	LSAS: social	0.05	0.26	0.03	-0.12	0.52**	-0.53**	0.05	-0.12	0.37	-0.18	0.19	0.26	0.3	-0.25	0.28	-0.29	0.36	0.89**	0.75**	-
22	PHQ-9	-0.08	-0.11	0.38	-0.02	0.27	-0.09	-0.12	-0.2	0.42*	0.02	0.29	0.09	0.24	0.1	0.29	0.03	0.6-	0.27	0.31	0.23	-
23	SIS	0	0.06	0.05	-0.16	0.31	-0.31	-0.23	-0.04	0.27	0.18	0.33	0.22	-0.06	0.01	0.42*	0.38	0.26	0.12	0.11	0.16	0.22	-
24	Happy	0.32	0.19	-0.24	0.1	0.07	-0.28	-0.05	-0.31	0.04	0.19	0.13	0.02	-0.06	0.21	0.17	0.06	0.19	0.13	0.09	0.17	0.08	0.19	-
25	Anxious	-0.07	0.13	0.02	-0.09	0.39	-0.14	0.12	0.14	0.1	-0.25	0.04	0.21	0.35	-0.23	-0.01	-0.39	0.11	0.39	0.36	0.47*	-0.06	-0.11	-0.17	-
26	Disgust	-0.15	0.12	0.16	0.34	-0.22	0.13	0.06	0.25	-0.06	-0.33	-0.1	0	0.25	-0.1	-0.16	-0.27	-0.24	-0.01	0.01	-0.09	-0.28	-0.5-	-0.25	0.29	-
27	Sad	-0.21	-0.28	0.55**	0.07	0.39	-0.14	0	0.07	0.31	-0.07	0.16	0.11	0.26	0.08	0.08	-0.1	0.24	0.23	0.26	0.2	0.37	-0.14	-0.19	0.25	0.2	-
28	appearance: male	-0.08	0.03	0.25	0.31	-0.1	-0.14	0.02	-0.05	0.07	0.29	0.21	0.12	0.15	0.21	0.04	0.19	0.04	-0.14	-0.13	-0.17	0.05	0.15	0.28	-0.15	0.02	0.01	-
29	voice: male	-0.22	-0.18	0.54**	0.3	0.13	0.08	0.09	0.05	0.1	-0.01	-0.02	-0.17	0.05	0.39	-0.02	0.02	0.12	-0.08	-0.01	-0.15	0.2	0.01	-0.05	-0.15	0.09	0.32	0.2	-
30	speech: male	-0.18	0.02	0.5*	0.29	0.12	-0.06	0.11	0.1	0.12	0.08	-0.01	-0.12	0.09	0.35	-0.07	-0.01	0.11	-0.03	0.04	-0.11	0.16	-0.01	0.02	-0.1	0.23	0.3	0.34	0.69**	-
31	appearance: match	-0.19	-0.52**	0.35	0.29	0.06	0.02	0.16	0.28	0.02	0.26	0.19	0.03	0.07	0.39	0.01	0.37	0.14	-0.23	-0.17	-0.26	0.15	0.08	0.02	-0.18	-0.07	0.27	0.58**	0.35	0.35	-
32	voice: match	0.09	0.43*	0.16	0.23	-0.07	-0.04	-0.16	-0.41*	0.16	0.2	-0.07	-0.08	-0.06	0.02	0.06	-0.05	-0.17	-0.09	-0.12	-0.13	0.03	0.06	0.22	-0.24	0.03	0.02	0.32	0.46*	0.39	-0.02	-
33	speech: match	-0.01	0.11	0.32	0.27	-0.02	-0.16	-0.1	-0.12	0.18	0.22	0.2	0.12	-0.02	0.17	0.18	0.17	-0.12	-0.13	-0.08	-0.17	0.13	0.17	0.15	-0.28	0.06	0.16	0.45*	0.39	0.63**	0.25	0.67**	-
34	GS: anthromorphism	-0.05	-0.24	-0.11	-0.07	0.04	-0.04	-0.05	0.26	0.03	-0.01	0.11	0	0.12	0.34	-0.08	0.09	0.37	-0.04	-0.06	0.03	0.04	0.21	0.18	0	-0.18	0.01	0.14	-0.03	-0.08	0.22	-0.23	-0.17	-
35	GS: animacy	-0.04	-0.15	0.02	0.16	-0.1	-0.07	0.04	0.18	-0.03	0.08	0.14	-0.01	0.18	0.38	-0.13	0.14	0.21	-0.1	-0.12	-0.05	0.09	-0.01	0.17	0.04	0.05	0.17	0.27	0.08	0.07	0.31	-0.13	-0.09	0.54**	-
36	GS: likeability	0.11	0.05	-0.24	-0.12	0.07	-0.09	-0.04	-0.09	0.02	0.03	0.11	-0.13	0.04	0.33	0.02	0.07	0.31	0.07	0.01	0.11	0.17	0.24	0.44*	0.01	-0.17	-0.16	0.22	-0.08	-0.02	0	-0.07	-0.07	0.5*	0.49*	-
37	GS: intelligence	0.02	0.13	0	-0.1	0.09	-0.31	0.04	-0.25	0.1	-0.02	0.17	-0.01	0.05	0.18	0.18	0.01	0.22	0.16	0.14	0.19	0.31	0.11	0.49*	-0.14	-0.29	0.08	-0.04	0.01	-0.05	-0.12	0.07	-0.05	0.28	0.29	0.45*	-
38	GS: safety	0.04	0.43*	-0.14	-0.03	0.02	-0.2	0.28	-0.24	-0.06	0.05	-0.1	-0.02	0.12	-0.15	-0.05	-0.17	-0.19	0.24	0.2	0.27	-0.18	-0.06	0.07	0.28	0.03	-0.14	-0.08	-0.1	-0.07	-0.36	0.07	-0.16	-0.19	0.03	0.14	0.17
